# Supplementary material for: Allele-specific gene-editing approach for vision loss restoration in RHO-associated retinitis pigmentosa
Source: eLife. 2023 Jun 5;12:e84065. doi: 10.7554/eLife.84065 (PMC10279453; doi:10.7554/eLife.84065)
Supplement: Source data 3. [file elife-84065-data3.zip]

Archive with 11 entries (7 files):
- Figure-Source Data 3/
- Figure-Source Data 3/Figure10-Source Data/
- Figure-Source Data 3/Figure10-Source Data/Figure 10¿CSource Data1.xlsx
- Figure-Source Data 3/Figure10-Source Data/Figure 10¿CSource Data2.xlsx
- Figure-Source Data 3/Figure5-Source Data/
- Figure-Source Data 3/Figure5-Source Data/Figure 5¿CSource Data 1.xlsx
- Figure-Source Data 3/Figure5-Source Data/Figure 5¿CSource Data 2.xlsx
- Figure-Source Data 3/Figure8-Source Data/
- Figure-Source Data 3/Figure8-Source Data/Figure 8-Source Data1.xlsx
- Figure-Source Data 3/Figure8-Source Data/Figure 8-Source Data2.xlsx
- Figure-Source Data 3/Figure8-Source Data/Figure 8-Source Data3.xlsx
