# Supplementary material for: Allele-specific gene-editing approach for vision loss restoration in RHO-associated retinitis pigmentosa
Source: eLife. 2023 Jun 5;12:e84065. doi: 10.7554/eLife.84065 (PMC10279453; doi:10.7554/eLife.84065)
Supplement: Source data 3. [file elife-84065-data3.zip › Figure-Source Data 3/Figure10-Source Data/Figure 10¿CSource Data2.xlsx]

## Sheet: Figure 10C–Source Data
SampleID	293T-17m2-gDNA
Total_SNVs	3366802
ncRNA_splicing	405
splicing	2345
UTR5	5518
ncRNA_exonic	12919
upstream	21082
exonic	21093
downstream	21560
UTR3	29404
ncRNA_intronic	216905
intronic	1183939
intergenic	1850825
